# Supplementary material for: Broadband Achromatic Hybrid Metalens Module with 100° Field of View for Visible Imaging
Source: Sensors (Basel). 2025 May 20;25(10):3202. doi: 10.3390/s25103202 (PMC12115752; doi:10.3390/s25103202)
Supplement: Supplementary file 1 [file sensors-25-03202-s001.zip]

Archive with 1 entries (1 files):
- sensors-3582553-supplementary.pdf
